# Supplementary material for: Generating Trust in Participatory Research on Plasmodium knowlesi Malaria: A Study with Rural Community Gatekeepers during the COVID-19 Pandemic
Source: Int J Environ Res Public Health. 2022 Nov 26;19(23):15764. doi: 10.3390/ijerph192315764 (PMC9737837; doi:10.3390/ijerph192315764)
Supplement: Supplementary file 1 [file ijerph-19-15764-s001.zip]

Archive with 3 entries (3 files):
- Supplementary File S1. P. knowlesi cases year 2021 underphc.xlsx
- Supplementary File S2. The themes and quotes.pdf
- Supplementary File S3. The gatekeepers perspectives.pdf
